# Supplementary material for: Examining the Level of Knowledge of Teachers About Asthma, Diabetes and Epilepsy in Children: A Systematic Review
Source: Children (Basel). 2026 Jan 8;13(1):91. doi: 10.3390/children13010091 (PMC12839580; doi:10.3390/children13010091)
Supplement: Supplementary file 1 [file children-13-00091-s001.zip]

Archive with 1 entries (1 files):
- children-4058600-supplementary.pdf
